# Supplementary material for: The effects of vitamin D on all-cause mortality in different diseases: an evidence-map and umbrella review of 116 randomized controlled trials
Source: Front Nutr. 2023 Jun 22;10:1132528. doi: 10.3389/fnut.2023.1132528 (PMC10325578; doi:10.3389/fnut.2023.1132528)
Supplement: Supplementary file 2 [file Data_Sheet_2.zip]

Archive with 6 entries (5 files):
- 04 Third Revision-Supplementary Tables/
- 04 Third Revision-Supplementary Tables/Supplementary Table 3.xlsx
- 04 Third Revision-Supplementary Tables/Supplementary Table 4.xlsx
- 04 Third Revision-Supplementary Tables/Supplementary Table 5.xlsx
- 04 Third Revision-Supplementary Tables/Third Revision-Supplementary Table 1.xlsx
- 04 Third Revision-Supplementary Tables/Third Revision-Supplementary Table 2.xlsx
