# Supplementary material for: The effects of vitamin D on all-cause mortality in different diseases: an evidence-map and umbrella review of 116 randomized controlled trials
Source: Front Nutr. 2023 Jun 22;10:1132528. doi: 10.3389/fnut.2023.1132528 (PMC10325578; doi:10.3389/fnut.2023.1132528)
Supplement: Supplementary file 2 [file Data_Sheet_2.zip › 04 Third Revision-Supplementary Tables/Supplementary Table 3.xlsx]

## Sheet: sheet
Supplementary Table 3. Quality Assessment-AMSTAR
population	included meta-analyses	1.pre-design programe		1-score	2.repeatability		2-score	3.conprehensive search		3-score	4.publication		4-score	5.lists of inclusion and exclusion		5-score	6.description of included studies		6-score	7.scientific reporting of included studies		7-score	8.scientific conclusion derivation		8-score	9.scientific synthesis		9-score	10.publication bias		10-score	11.conflict of interests		11-score	total score	Rank
1.general population	[18]	yes	-	1	yes	-	1	yes	-	1	partially yes	restriction with English	0	partially yes	without exclusion list	0	yes	-	1	yes	-	1	yes	-	1	yes	-	1	yes	-	1	unclear	without description	0	8	moderate
	[19]	yes	-	1	yes	-	1	partially yes	without updated resources	0	yes	-	1	partially yes	without exclusion list	0	yes	-	1	yes	-	1	yes	-	1	yes	-	1	yes	-	1	yes	-	1	9	high
	[20]	unclear	without clear inclusion and exclusion crteria	0	unclear	without description	0	partially yes	only one database(pubmed)	0	unclear	without description	0	partially yes	without exclusion list	0	yes	-	1	unclear	without description	0	unclear	uncertain tendency	0	unclear	without description	0	unclear	without description	0	unclear	without description	0	1	low
	[7]	yes	-	1	yes	-	1	yes	-	1	unclear	without description	0	yes	-	1	yes	-	1	yes	-	1	yes	-	1	yes	-	1	yes	-	1	unclear	without description	0	9	high
	[8]	yes	-	1	yes	-	1	partially yes	only one database(pubmed)	0	unclear	without description	0	yes	-	1	yes	-	1	unclear	without description	0	yes	-	1	yes	-	1	yes	-	1	yes	-	1	8	moderate
	[21]	yes	-	1	yes	-	1	yes	-	1	yes	-	1	partially yes	without exclusion list	0	yes	-	1	yes	-	1	yes	-	1	yes	-	1	yes	-	1	yes	-	1	10	high
	[22]	yes	-	1	unclear	without description	0	yes	-	1	yes	-	1	partially yes	without exclusion list	0	yes	-	1	unclear	without description	0	yes	-	1	yes	-	1	yes	-	1	yes	-	1	8	moderate
	[23]	yes	-	1	yes	-	1	partially yes	only one database(pubmed)	0	unclear	without description	0	partially yes	without exclusion list	0	yes	-	1	yes	-	1	yes	-	1	yes	-	1	yes	-	1	yes	-	1	8	moderate
	[9]	yes	-	1	yes	-	1	yes	-	1	yes	-	1	partially yes	without exclusion list	0	yes	-	1	yes	-	1	yes	-	1	yes	-	1	yes	-	1	yes	-	1	10	high
	[24]	yes	-	1	yes	-	1	yes	-	1	yes	-	1	partially yes	without exclusion list	0	yes	-	1	yes	-	1	yes	-	1	yes	-	1	yes	-	1	yes	-	1	10	high
	[25]	yes	-	1	yes	-	1	yes	-	1	unclear	without description	0	partially yes	without exclusion list	0	yes	-	1	yes	-	1	yes	-	1	yes	-	1	yes	-	1	yes	-	1	9	high
2.cancer population	[24]
	[19]
	[20]
	[26]	yes	-	1	yes	-	1	yes	-	1	unclear	without description	0	partially yes	without exclusion list	0	yes	-	1	unclear	without description	0	yes	-	1	unclear	without description	0	unclear	without description	0	yes	-	1	6	moderate
	[27]	yes	-	1	yes	-	1	yes	-	1	yes	-	1	partially yes	without exclusion list	0	yes	-	1	yes	-	1	yes	-	1	unclear	without description	0	unclear	without description	0	yes	-	1	8	moderate
	[28]	yes	-	1	yes	-	1	yes	-	1	unclear	without description	0	yes	-	1	yes	-	1	yes	-	1	yes	-	1	yes	-	1	yes	-	1	yes	-	1	10	high
3.CKD population	[29]	yes	-	1	unclear	without description	0	unclear	-	0	unclear	without description	0	partially yes	without exclusion list	0	yes	-	1	unclear	without description	0	unclear	uncertain tendency	0	unclear	without description	0	unclear	without description	0	yes	-	1	3	low
	[30]	yes	-	1	yes	-	1	partially yes	without updated resources	0	yes	-	1	partially yes	without exclusion list	0	yes	-	1	yes	-	1	yes	-	1	yes	-	1	yes	-	1	yes	-	1	9	high
	[19]
	[31]	yes	-	1	yes	-	1	yes	-	1	yes	-	1	partially yes	without exclusion list	0	yes	-	1	unclear	without description	0	yes	-	1	yes	-	1	yes	-	1	yes	-	1	9	high
	[32]	yes	-	1	yes	-	1	partially yes	without updated resources	0	yes	-	1	partially yes	without exclusion list	0	yes	-	1	yes	-	1	yes	-	1	yes	-	1	yes	-	1	yes	-	1	9	high
4.respiratory diseases population	[21]
	[19]
	[9]
	[33]	yes	-	1	yes	-	1	yes	-	1	yes	-	1	partially yes	without exclusion list	0	yes	-	1	yes	-	1	yes	-	1	yes	-	1	yes	-	1	yes	-	1	10	high
	[34]	yes	-	1	yes	-	1	yes	-	1	yes	-	1	yes	-	1	yes	-	1	yes	-	1	yes	-	1	yes	-	1	yes	-	1	yes	-	1	11	high
	[8]
	[35]	yes	-	1	yes	-	1	yes	-	1	yes	-	1	partially yes	without exclusion list	0	yes	-	1	yes	-	1	yes	-	1	yes	-	1	unclear	without description	0	yes	-	1	9	high
	[36]	yes	-	1	yes	-	1	partially yes	without updated resources	0	unclear	without description	0	partially yes	without exclusion list	0	yes	-	1	yes	-	1	yes	-	1	yes	-	1	yes	-	1	yes	-	1	8	moderate
	[37]	yes	-	1	yes	-	1	yes	-	1	yes	-	1	yes	-	1	yes	-	1	yes	-	1	yes	-	1	yes	-	1	yes	-	1	yes	-	1	11	high
	[38]	yes	-	1	yes	-	1	yes	-	1	partially yes	restriction with English	0	partially yes	without exclusion list	0	yes	-	1	yes	-	1	yes	-	1	yes	-	1	unclear	without description	0	yes	-	1	8	moderate
5.critically ill population	[39]	yes	-	1	yes	-	1	partially yes	without updated resources	0	unclear	without description	0	partially yes	without exclusion list	0	yes	-	1	yes	-	1	yes	-	1	yes	-	1	yes	-	1	yes	-	1	8	moderate
	[33]
6.CVD population	[40]	yes	-	1	yes	-	1	yes	-	1	yes	-	1	partially yes	without exclusion list	0	yes	-	1	yes	-	1	yes	-	1	yes	-	1	yes	-	1	yes	-	1	10	high
	[19]
	[21]
	[18]
7.orthopedic diseases population	[9]
	[7]
	[19]
	[20]
	[22]
8.sepsis population	[33]
9.T2D population	[9]
	[29]
10.liver diseases population	[41]	yes	-	1	yes	-	1	yes	-	1	yes	-	1	partially yes	without exclusion list	0	yes	-	1	yes	-	1	yes	-	1	yes	-	1	yes	-	1	yes	-	1	10	high
[Criteria] “yes”=1, “no”=0, “unclear”=0, “partially yes”=0 “high quality”(9~11), “moderate quality”(5~8) and “low quality”(0~4).
[AMSTAR assessment conclusion] 16 ranked high level, 9 ranked moderate level, 2 ranked low level
