# Supplementary material for: The effects of vitamin D on all-cause mortality in different diseases: an evidence-map and umbrella review of 116 randomized controlled trials
Source: Front Nutr. 2023 Jun 22;10:1132528. doi: 10.3389/fnut.2023.1132528 (PMC10325578; doi:10.3389/fnut.2023.1132528)
Supplement: Supplementary file 2 [file Data_Sheet_2.zip › 04 Third Revision-Supplementary Tables/Supplementary Table 4.xlsx]

## Sheet: Sheet1
Supplementary Table 4. Quality Assessment-GRADE
population	included meta-analyses	1.study limitation		2.indirectness		3.inconsistency		4.imprecision		5.publication bias		Rank
1.general population	[18]	0	S1, green(124) yellow(2) red(0) 0.016	0	Table1	0	S1,I2=3%, P=0.4	0	83093participants	0	Fig.3 Egger regression+S1.Funnel plot	A
	[19]	0	S.eFig1: green(98) yellow(35) red(14) 0.429	0	Table1	0	I2=0%,p1=0.98,I2=2%,p2=0.42	0	more than 83000 individuals	0	S	A
	[20]	-1	not reported	0	-	0	-	0	-	-1	not reported	C
	[7]	p6~p7 with Cochrane standarded quality assessment outcomes										A
	[8]	-1	not reported	0	Table: Study Characteristics	0	I2=0%,p=0.5	0	81173 patients	-1	not available	C
	[21]	0	S.Table1 green(96) yellow(57) red(0) 0.373	0	Table1	0	I2=0%,p=0.08	0	more than 200 participants	0	S	A
	[22]	0	statistical analysis	0	Table1	0	p=0.52	0	57311 participants	0	There was no indication for… or of publication bias(p=.37 with the method of Copas and Shi and p=.77 with the method of Macaskill et al)	A
	[23]	0	Jadad transformed Table2	0	Table1	0	I2=0%,p=0.05	0	79055 participants	0	Figure3	A
	[9]	eTable6:GRADE										A
	[24]	0	S.CONSORT transformed	0	Table1	0	I2<0.6%,p>0.88	0	957 participants	0	S.Fig2	A
	[25]	0	Jadad transformed S.Table2	0	Table1	0	I2=0%,p=0.946	0	81362 participants	0	Figure4	A
2.cancer population	[24]
	[19]
	[20]
	[26]	-1	not reported	0	Table1	0	I2=0%,p=0.97	0	1591 cases	0	Egger regression	B
	[27]	0	Table3	0	Table1	-1	I2=72.8%,p=0.025	0	>>200	0	no evidence of publication bias for studies investigating the effect of vitamin D supplementation on…and mortality rate(p value for Egger's test=0.201,p-value for Begg's test=0.296)	B
	[28]	p9~p10 wit Cochrane standarded GRADE assessment outcomes										B
3.CKD population	[29]	-1	not available	0	Table1	-1	not available	-1	not available	-1	not available	D
	[30]	0	Appendix.Table2.3	0	Appendix.Table2	0	I2=0%	0	3667 participants	-1	not available	B
	[19]
	[31]	0	p12	0	p33+	0	I2=0%,p=0.57	0	>>200	0	funnel plot	A
	[32]	0	Figure2. green(87) yellow(27) red(5) 0.31	0	Table1	0	I2=0	0	223429participants	0	the funnel plots showed no apparent systematic bias in the analysis of all-cause mortality in the RCTs(Begg's test,p=0.048;Egger's test, p=0.163)	A
4.respiratory diseases population	[21]
	[19]
	[9]
	[33]	eTable4:GRADE										A
	[34]	0	e.Figure1 green(45) yellow(3) red(1) 0.102	0	Table1	0	I2=0%,p=0.68	-1	223participants, 95%CI[0.50,0.98]	0	S.Material 5	B
	[8]
	[35]	【O1】S										D
	[36]	0	S.Fig2 green(48) yellow(8) red(0) 0.143	0	Table1	0	I2=1%,P=0.41	0	1694participants	-1	not available	B
	[37]	-1	Appendix.C2	0	Table1	-1	not reported	0	356participants	-1	not reported	C
	[38]	-1	S.Table2 green(1) yellow(0) red(2)	0	Table1	-1	I2=67%	0	2933participants	-1	not reported	C
5.critically ill population	[39]	0	Almost all risks of bias were low in each study. The study by Miroliaee and Hasanloei had a high risk of allocation, and detection bias	0	Table1	-1	I2>50%	0	1867patients	0	Figure2	B
	[33]
6.CVD population	[40]	0	S.Fig1 green(59) yellow(11) red(0) 0.16	0	Table1	0	I2=0%,P=0.78	0	644 participants	0	S.Fig2C	A
	[19]
	[21]
	[18]
7.orthopedic diseases population	[9]
	[7]
	[19]
	[20]
	[22]
8.sepsis population	[33]
9.T2D population	[9]
	[29]
10.liver diseases population	[41]	P6 with GRADE assessment										D
[GARDE assessment conclusion] 13 high, 7 moderate, 4 low and 3 very low
