# Supplementary material for: The effects of vitamin D on all-cause mortality in different diseases: an evidence-map and umbrella review of 116 randomized controlled trials
Source: Front Nutr. 2023 Jun 22;10:1132528. doi: 10.3389/fnut.2023.1132528 (PMC10325578; doi:10.3389/fnut.2023.1132528)
Supplement: Supplementary file 2 [file Data_Sheet_2.zip › 04 Third Revision-Supplementary Tables/Supplementary Table 5.xlsx]

## Sheet: 应meta_RCT_Participa
Supplementary Table 5. Quality Assessment-Cochrane ROB
population	RCT	1.Sequence generation		2.Allocation concealment		3.Blinding of participants and personnel		4.Blinding of outcome assessment		5.Incomplete outcome data		6.Selective outcome reporting		7.Source of funding…		Rank
1.general population	[10]	low risk	randomized	low risk	placebo	low risk	double-blind	unclear	not reported	low risk		low risk		low risk	no significant role in the trial	low risk
	[42]	low risk	randomized	low risk	placebo	low risk	double-blind	unclear	not reported	low risk	vd(183/6281) placebo(178/6296), similar effects to the outcome	unclear	not reported	low risk	no significant role in the trial	unclear
2.cancer population	[68]	low risk	randomization was computer generated	low risk	placebo	unclear	not reported	low risk	hard endpoint(cancer, cardiovascular events…)	low risk	vd(0/12927) placebo(0/12944)	unclear	not reported	low risk	none of the donating companies had any role in the design or conduct of the trial…	unclear
3.CKD population	[90]	low risk	the list of random numbers	unclear	not reported	low risk	placebo with the same regimen and supplied by the same company	unclear	not reported	low risk	vd(1/30) placebo(1/30), death	high risk	NCT03602430(positive reported)	low risk	no source of funding or sponsorship	high risk
	[106]	low risk	sequence generation	low risk	permuted blocks…...telephone contact with staff at the study coordination center after verification of the inclusion and exclusion criteria	high risk	not blinded to treatment assignment	unclear	not reported	low risk	vd(26/143) placebo(28/141)	low risk	NCT01457001	low risk	a non-profit trial supported by the Italian Society of Nephrology	high risk
	[107]	high risk	by using an online-based block randomization program with stratification by transplant date and urine protein-to-creatine ratio	unclear	not reported	unclear	not reported	unclear	not reported	low risk	vd(12/76) placebo(16/77)	low risk	NCT01817699	low risk	no significant role in the trial	high risk
4.respiratory diseases population	[114]	unclear	not reported	low risk	placebo	unclear	not reported	low risk	hard point(mortality)	low risk	vd(0/67) placebo(0/28)	unclear	not reported	low risk	CA occassionally serves as a consultant for Mylan Laboratories Inc(2020). All authors declare they do not have any other financial and personal conflicts of interest with this manuscript	unclear
	[115]	low risk	an electronically generated randomization	low risk	the list was accessible only to nonmasked specilialsts in the study	low risk	with blind access by the technical data collectors and the statistician who carried out the study	low risk	hard endpoint(rate of ICU admission and deaths)	low risk	vd(0/50) placebo(0/50)	low risk	NCT04366908	unclear	not reported	unclear
	[117]	unclear	"a permuted-block randomization design" without detailed description	low risk	placebo	unclear	not reported	unclear	not reported	low risk	vd(2/35) placebo(1/35), deaths	low risk	IRCT2016031425726N4	low risk	school of pharmacy	unclear
	[120]	low risk	Excel spreadsheet for a random number sequence	low risk	closed dark envelopes	low risk	a biostatistician and a secretary who were not members…	unclear	not reported	low risk	vd(0/93) placebo(0/98)	unclear	not reported	unclear	not reported	unclear
	[122]	low risk	clinical coordinator… computer-generated	low risk	placebo capsules	low risk	all subjects at theclinical departments were blinded to the trial intervention allocation	low risk	the main outcomes were evaluated by physicians	low risk	vd(28/53) placebo(34/53)	unclear	not reported	unclear	not reported	unclear
	[127]	low risk	computer random numbers	unclear	not reported	unclear	not reported	unclear	not reported	unclear	not reported	unclear	not reported	low risk	no financial support	unclear
5.critically ill population	[115]
	[135]	unclear	"randomized" without detailed description	unclear	"by the hospital pharmacy" without detailed discription	low risk	all vials were blinded bu the hospital pharmacy	unclear	not reported	low risk	deal with properly before the groups	low risk	ISRCTN24385496	low risk	…were not invloved in the stufy design, patient recruitment, data collection and analysis, or in the interpretation of the results	unclear
	[136]	low risk	1:1 manner using a random number generator	low risk	managed by the investigational drug pharmacy...both vitamin D and placebo were flavored to mask the potential to detect the treatment	low risk	managed by the investigational drug pharmacy and blinded to the patients and investigators	unclear	not reported	high risk	…no follow-up patients after discharge, when vitamin D3 supplementation may have a role in overall outcome	low risk	NCT02881957	low risk	by a grant from the Department of Neurosurgery at the University of Utah	high risk
	[139]	low risk	Table of Random Numbers	high risk	control group no treatment	high risk	control group no treatment	low risk	hard endpoint(ICU and hospital LOS…)	low risk	vd(2/47) placebo(1/42), similar reason	low risk	NCT04085770	low risk	no conflicts of interest with regard to the content of this article	high risk
	[141]	unclear	"randomized" without detailed description	low risk	identical placebo…both prepared by Daroupakhsh Pharmaceutical Company	low risk	participants, physicians caring for the trail participants, and data collectors all were blinded to the intervention provided. Apharmacist coresearcher who was not invloved in running the study organized the injections of vitamin D or placebo	low risk	…respectively at the beginning of the study and on its dat seven…	low risk	vd(4/20) placebo(2/16), similar reasons	low risk	IRCT20120703010178N16	low risk	did not receive any specific giant from funding agencies in the public, commercial, or not-for-profit sectors	unclear
6.CVD population	[68]
7.orthopedic diseases population	-
8.sepsis population	[151]	low risk	web-based randomization sequence	low risk	milk	low risk	placebo with the same regimen and supplied by the same company	low risk	hard point(ICU length of stay, 90-day mortality)	low risk	vd(0/63) placebo(0/63)	low risk	was registrered in the clinical trial registry of India(www.ctri.nic.in;Reference number CTRI/2019/12/022537)	low risk	nil	low risk
	[152]	low risk	computer-generated allocation schedule with a six-block desigh prior to beginning the study	low risk	sealed envelope+an independent person monitoring board held two sealed envelope…	low risk	identical bottles, same color, weight, smell, and taste	low risk	assistants who were not part of the study…neither …for monitoring …were aware of…	low risk	vd(5/60) placebo(6/60), similar reason	unclear	not reported	low risk	…by the Study and Research abroad Project of the Henan Province Health System in China(2015082)	unclear
9.T2D population	-
10.liver diseases population	[156]	unclear	not reported	unclear	not reported	unclear	not reported	low risk	hard point(survival risk)	unclear	not reported	unclear	not reported	low risk	no conflict of interest	unclear
