# Supplementary material for: The effects of vitamin D on all-cause mortality in different diseases: an evidence-map and umbrella review of 116 randomized controlled trials
Source: Front Nutr. 2023 Jun 22;10:1132528. doi: 10.3389/fnut.2023.1132528 (PMC10325578; doi:10.3389/fnut.2023.1132528)
Supplement: Supplementary file 2 [file Data_Sheet_2.zip › 04 Third Revision-Supplementary Tables/Third Revision-Supplementary Table 1.xlsx]

## Sheet: 工作表 1 - Table1_Baseline charact
Supplementary Table 1.Baseline characteristics of the included RCTs
First author	Year	Journal	Country	Sample size(intervention/comparator)	Case(male/female)	Mean age(years)	Mean 25-hydroxyvitamin D level(ng/ml)	Participants’ health condition	Intervention	Comparator	Duration	Outcomes	Ref
Brohult	1973	Scand J Rheumatol	Sweden	50(25/25)	50(16/34)	52	NA	patients with secondary hyperparathyroidism associated with chronic kidney disease stages 3 and 4 and PTH(iPTH) level greater than 85pg/mL(ng/L)	Doxercalciferol was formulated in soft gelatin capsules, each containing 0.5 g.The initial dose was 2 capsules/d, taken before breakfast; this provided 1.0 g/d for those assigned to doxercalciferol treatment. The dosage was increased by 1 capsule/d at monthly intervals if plasma iPTH level was not reduced by at least 30% from baseline value and providing serum calcium level was 9.6 mg/dL or less …	placebo(details not report)	0.5 years	plasma iPTH, serum calcium and phosphorus, urine calcium, renal function	[147]
Memmos	1981	Br Med J (Clin Res Ed)	UK	57(27/30)	57(37/20)	49.2±11.2	NA	residents aged over 60 years old without known diseases	ergocalciferol 2.5 mg every 3 months (equivalent to a daily dose of 1,100 IU)	placebo(details not report)	0.8 years	incidence of all non-vertebral fractures, hip fractures and falls	[102]
Inkovaara	1983	Age Ageing	Finland	87（45/42）	87(16/71)	79.6±5.9	NA	adults with sputum smear-positive pulmonary tuberculosis in London, UK	receiving 2.5 mg vitamin D3 at baseline and at 2, 4 and 6 weeks after starting standard tuberculosis treatment	receiving placebo at baseline and at 2, 4 and 6 weeks after starting standard tuberculosis treatment	2.4 years	the time from initiation of antimicrobial therapy to sputum culture conversion	[57]
Mobarhan	1984	Hepatology	USA	18(12/6)	18(18/0)	52.0±6.9	7.0±6.2	hemodialysis patients with serum 25(OH)D<25 ng/mL	oral 50,000 IU/week of cholecalciferol (D3)	no supplementation	1 year	25(OH)D level changes, change in clinical laboratory values (intact parathyroid hormone [PTH], serum calcium, and phosphorus), activated vitamin D requirements (mcg/treatment), and laboratory-based phenotypic and functional T-cell assays	[154]
Corless	1985	Age Ageing	UK	65（32/33）	65(14/51)	82.5±6.5	8.40±1.05	adults with end-stage renal disease (ESRD) hemodialysis patients preparing for anteriorvenous fistula(AVF) creation	200,000 IU oral vitamin D3 (cholecalciferol) weekly for 3 weeks	matching placebo (Bio-Tech Pharmacal Inc, Fayetteville, AR) weekly for 3 weeks	0.5 years	mean response to high-dose oral cholecalciferol vs. placebo, arteriovenous access maturation at 6 months	[50]
Grady	1991	J Clin Endocrinol Metab	USA	98（50/48）	98(49/49)	79.2±5.4	30.9±21.6	adults with cystic fibrosis pulmonary exacerbation	250,000 IU cholecalciferol within 48 h of hospital admission for a pulmonary exacerbation.	placebo(details not report)	1 year	serum concentrations of 25(OH)D, parathyroid hormone (PTH), calcium, survival, hospitalizations, IV antibiotic therapy and lung function	[55]
Hamdy	1995	BMJ	UK	176(89/87)	176(107/69)	52.0	NA	participants had no history of cancer (except nonmelanoma skin cancer) or cardiovascular disease at trial entry	vitamin D3 (cholecalciferol) at a dose of 2000 IU per day and marine n−3 (also called omega-3) fatty acids at a dose of 1 g per day	placebo(details not report)	5.3years	invasive cancer of any type, major cardiovascular events,site-specific cancers, death from cancer, and additional cardiovascular events	[97]
Ooms	1995	J Clin Endocrinol Metab	The Netherlands	348（177/171）	348(0/348)	80.3±5.6	NA	subjects with prediabetes diagnosed with an oral glucose tolerance test as part of the Tromsø Study 2007–2008	vitamin D (cholecalciferol) 20 000 IU/wk for 5 years	placebo(details not report)	7 years	progression to T2DM, change in glucose levels, insulin resistance, serum lipids and blood pressure	[71]
Przedlacki	1995	Nephron	Finland	26(13/13)	26(13/13)	49.78±2.99	NA	adults living in residential or care home	taking two 1.25 mg vitamin D2 tablets (ergocalciferol) three times a year (i.e.,100,000 IU, four-monthly) for three years	taking matched placebo three times a year for three years	3 years	frist fracture incidence	[107]
Lips	1996	Ann Intern Med	The Netherlands	2578（1291/1287）	2578(662/1916)	80.0±5.95	NA	patients aged over 50 years, ambulatory, had radiological evidence of knee OA at medial tibio-femoral knee compartment (Modified Kellgren & Lawrence (K&L) score 2/3, JSW>1mm) and knee pain for most days of the previous month	800 IU cholecalciferol daily	placebo(details not report)	3 years	difference in rate of medial joint space narrowing (JSN), lateral JSN, Kellgren and Lawrence grade, WOMAC pain, function, stiffness and the Get up and Go test	[66]
Baeksgaard	1998	Osteoporos Int	Denmark	160(80/80)	160(0/160)	62.35	NA	patients with chronic kidney disease, mild to moderate left ventricular hypertrophy, and preserved left ventricular ejection fraction	oral paricalcitol, 2 μg/d	placebo(details not report)	1 year	change in left ventricular mass index over 48 weeks by cardiovascular magnetic resonance imaging, echocardiographic changes in left ventricular diastolic function	[44]
Komulainen	1999	J Clin Endocrinol Metab	Finland	227(112/115)	227(0/227)	52.7	NA	adults with newly diagnosed PTB and acidfast bacilli (AFB) visible on sputum smear microscopy	receiving four biweekly doses of 3.5 mg (140,000 IU) vitamin D3(each dose given as four tablets each containing 875 mg [35,000 IU] vitamin D3) during intensive-phase antituberculosis treatment	receiving placebo(each dose given as four placebo tablets of identical appearance and taste to active study medication) during intensive-phase antituberculosis treatment	0.17 years	the time from initiation of antituberculous therapy to sputum culture conversion, the proportion of participants with negative sputum culture at 8 weeks, the time from initiation of antituberculous therapy to sputum smear conversion (estimated as the midpoint between the last positive sputum smear and the first negative sputum smear thereafter), mean number of zones affected on chest radiograph a…	[59]
Krieg	1999	Osteoporos Int	Switzerland	248（124/124）	248(0/248)	84.5±7.5	11.8±1.2	consecutive adult patients (≥16 years) with smear positive, active pulmonary TB diagnosed within one week and enrolled at outpatient TB clinics	600,000 IU of intramuscular vitamin D3 (cholecalciferol) for 2 doses one month apart, doses were given at enrolment and repeated 4 weeks from baseline	600,000IU intramuscular normal saline matched for colour for 2 doses one month apart, doses were given at enrolment and repeated 4 weeks	0.25 years	differences in weight gained and resolution of chest radiograph abnormalities, differences in whole blood cell antigen-stimulated Interferon-gamma(IFN-g) responses, differences in sputum conversion rates and improvements in the TB score	[60]
Frazao	2000	Am J Kidney Dis	USA	138(71/67)	138(68/70)	52.1±14.0	NA	community-dwelling patients 70 years and older with isolated systolic hypertension	100 000U of oral cholecalciferol (Vigantol oil; Merck KgAA) after completion of baseline and 3-, 6-, and 9-month assessments	100 000U of placebo (Mygliol oil; Merck KgAA) after completion of baseline and 3-, 6-, and 9-month assessments	2 years	office blood pressure, 24-hour blood pressure, arterial stiffness, endothelial function, cholesterol level, insulin resistance, and b-type natriuretic peptide level during 12 months	[96]
Gallagher	2001	J Clin Endocrinol Metab	USA	246（123/123）	246(0/246)	71.5±3.5	38.9±12.1	individuals with a medical record diagnosis of COPD, emphysema, or chronic bronchitis	six 2-monthly oral doses of 6 mL Vigantol oil (Merck Serono, Darmstadt, Germany) containing 3 mg (120 000 IU) vitamin D3 over 1 year	6 mL organoleptically identical placebo (Miglyol oil, Caesar and Loretz, Hilden, Germany) over 1 year	1 year	the time to first moderate or severe COPD exacerbation, the time to first upper respiratory infection, the proportion of participants who had at least one moderate or severe exacerbation or upper respiratory infection, the rate of moderate or severe exacerbation or upper respiratory infection, peak values and areas under the curve for symptom scores during exacerbation or upper respiratory infect…	[53]
Moe	2001	Am J Kidney Dis	USA	31(16/15)	31(20/11)	53.3±10.5	NA	acute admissions >65 years to a geriatric medical unit	a total of 800 iu cholecalciferol plus 1,200 mg calcium carbonate once daily	1,200 mgcalcium carbonate only once daily	0.25 years	falls, fractures and biochemical analyses(urea, creatinine, adjusted calcium, phosphate, alkaline phosphatase and albumin levels)	[104]
Chapuy	2002	Osteoporos Int	France	583(389/194)	583(0/583)	85.2±7.1	8.9±6.3	hemodialysis patients with low PTH levels who are not on vitamin D therapy	4μg of paricalcitol intravenously with the hemodialysis session three times weekly for 12 weeks	placebo(details not report)	0.25 years	immune function（PBMC cytokine production in response to known stimulators, PBMC antigen-specific proliferation，hypersensitivity (T-cell function), B-cell function, the number of hypercalcemic events and changes in serum calcium, phosphorus, calcium*phosphorus product, PTH, and total and bone alkaline phosphatase values over the course of the study.	[49]
Meyer	2002	J Bone Miner Res	Norway	1144（569/575）	1144(276/868)	84.7±7.4	NA	patients with type 2 diabetes and other cardiovascular risk factors aged ≥50 years whose HbA1c was 6.5–9.5% (48–80 mmol/mol) when using two or fewer glucose-lowering drugs	1000IU vitamin D per day	placebo(details not report)	5.5 years	all-cause death or cancers requiring hospitalisation, chemotherapy or surgery, a composite microvascular outcome, hospitalisation for heart failure, pneumonia or shortness of breath, hospitalisation for any reason, revascularisation and fractures	[70]
Latham	2003	J Am Geriatr Soc	New Zealand	243（121/122）	243(114/129)	79.5	17.0	adults with pulmonary tuberculosis	oral vitamin D3 [50,000 IUs (1.25 mg) thrice weekly for 8 weeks and 50,000 IU every other week for 8 weeks]	a placebo concomitant with standard first-line antituberculosis drugs	2.8 years	the time for the conversion of a Mycobacterium tuberculosis(Mtb) sputum culture to negative, the sputum culture conversion at 8 wk	[63]
Trivedi	2003	BMJ	UK	2686（1345/1341）	2686（2037/649）	74.8±4.6	NA	adult men and women, at least 18 years old, admitted to the medical or surgical ICUs at MGH, and within 24 hours of new-onset sepsis	cholecalciferol supplied in a clear liquid form by a commercial vendor(Ddrops Company, Toronto, ON, Canada)directly to the MGH Reaseach Pharmacy was administered either orally(when clinically appropriate) or via in indwelling nasogastric/orogastric tube by a registered nurse responsible for the care of each patient	placebo supplied in a clear liquid form by a commercial vendor(Ddrops Company, Toronto, ON, Canada)directly to the MGH Reaseach Pharmacy was administered either orally(when clinically appropriate) or via in indwelling nasogastric/orogastric tube by a registered nurse responsible for the care of each patient	0.4 years	change of 25OHD levels, ICU length of stay, hospital length of stay, 30-d readmission, 30-d mortality	[79]
Coburn	2004	Am J Kidney Dis	USA	55(27/28)	55(45/10)	64.6±12.4	18.5±8.2	patients with liver cirrhosis, ascites with SBP, and aged over 18 years	Patients in the treatment group received a dose of 300000 IU of cholecalciferol as a loading dose by intramuscular injection, followed by a maintenance dose of 800IU/d orally with oral calcium supplementation in a dose of 1000 mg	standard treatment without Vit D	0.6 years	Survival rate, blood tests and ascetic fluid composition after 6 months	[92]
Dukas	2004	J Am Geriatr Soc	Switzerland	378（192/186）	378(187/191)	75.0±4.3	29.1±11.2	adult patients with TB starting antituberculosis treatment	100,000 IU of cholecalciferol at inclusion and again 5 and 8 months after the start of treatment	placebo(vegetable oil without cholecalciferol)	1 year	reduction in a clinical severity score (TBscore) for all patients with pulmonary TB, 12-month mortality	[51]
Flicker	2004	J Am Geriatr Soc	Australia	625（313/312）	625(32/593)	83.45±8.32	NA	patients with moderate to very severe COPD and a history of recent exacerbations	100 000 IU of vitamin D supplementation every 4 weeks for 1 year	placebo(4 mL of arachidis oleum) every 4 weeks for 1 year	1 year	time to first exacerbation, exacerbation rate, time to first hospitalization, time to second exacerbation, FEV1, quality of life and death	[52]
Harwood	2004	Age Ageing	UK	58（32/36）	58(0/58)	80.5	14	patients with stages 3 and 4 CKD with secondary hyperparathyroidism	iPTH level related dosage of paricalcitol	placebo(details not report)	0.5 years	2 consecutive decreases in iPTH levels greater than 30% from baseline, incidences hypercalcemia, hyperphosphatemia, and elevated calcium-phosphorus product levels	[148]
Meier	2004	J Bone Miner Res	Australia	55（30/25）	55(19/36)	56.2±11.1	30.4±10.67	patients operated on for femoral neck fracture, age≥70 years	1000 mg calcium and 800 IU/d of vitamin D	not mentioned detailedly	3.6 years	falls, new fractures	[69]
Aloia	2005	Arch Intern Med	USA	208(104/104)	208(0/208)	60.1±6.3	18.25±7.62	chronic hemodialysis patients with vitamin D deficiency 25 (OH)D<30 ng/mL	a high, single oral dose of 25-OH cholecalciferol (3 mg of Hidroferol, 180 000 IU)	placebo(details not report)	0.3 years	25(OH)D level change, PTH level change	[43]
Brazier	2005	Clin Ther	France	192（95/97）	192(0/192)	74.6±6.9	7.0	patients with stages 3–5 CKD with left ventricular hypertrophy	oral paricalcitol (1 mg) one time daily	placebo(details not report)	0.18 years	change in LV mass index, changes in LV volume, echocardiographic measures of systolic and diastolic function, biochemical parameters of mineral bone disease, and measures of renal function	[46]
Porthouse	2005	BMJ	UK	3314（1321/1993）	3314(0/3314)	76.8±5.05	NA	the patients admitted to the intensive care unit	intramuscular injection of 300000 IU vitamin D	placebo(details not report)	28 days	duration of mechanical ventilation and mortality	[73]
Coyne	2006	Am J Kidney Dis	USA	220(107/113)	220(149/71)	62.7±12.8	NA	Patients were eligible if they were aged 20–79 years, had eGFR of ≥15 and <60 ml/min per 1.73 m2), received kidney transplant >1-year prior to the enrollment, and had anemia defined as <10.5 g/dl of hemoglobin without iron deficiency (serum ferritin level≥50 ng/ml) or on any erythropoiesis-stimulating agent regardless of iron status	receiving 1000 IU/day of cholecalciferol supplementation	receiving standard care alone	5.75 years	The primary outcome was a change in creatinine-based eGFR (eGFRcr) over the 2-year study period. The prespecified secondary outcomes included MPG-EPO dose, blood pressure, allcause death, cancer development or recurrence, and biopsy-proven acute cellular rejection as well as the renal composite endpoint consisting of 50% increase in serum creatinine, subsequent transplantation, and reinitiation o…	[93]
Law	2006	Age Ageing	UK	3717（1762/1955）	3717(892/2825)	85.0	29.0	patients with symptomatic knee osteoarthritis and low 25-hydroxyvitamin D (12.5-60 nmol/L)	monthly oral capsule of 50000 IU (1.25mg) of vitamin D3 (cholecalciferol) for 24 months (Nationwide Compounding Pharmacy)	identical inert placebo provided by the same company.	3.5 years	change in tibial cartilage volume, change in theWestern Ontario and McMaster Universities Arthritis Index (WOMAC) pain score from baseline to month 24, cartilage defects and bone marrow lesions	[64]
Schleithoff	2006	Am J Clin Nutr	Germany	123(61/62)	123(102/21)	55.5	14.9	community residents aged 50 to 84 years	oral vitamin D3, in an initial bolus dose of 200 000IU and followed by monthly doses of 100 000IU	placebo(details not report)	3.3 years	the number of all primary invasive and in situ malignant neoplasms(excluding nonmelanoma skin cancers)	[141]
Wactawski-Wende	2006	N Engl J Med	USA	36282（18176/18106）	35302(0/35302)	59-79	NA	mechanically ventilated adult ICU patients	having one 50,000 international units (IU) of vitamin D3 and 1 placebo pill daily for 5 days (250,000 IU total) or 2 pills of 50,000 IU of vitamin D3 daily for 5 days (500,000 IU total).	having two inactive medication tablets daily for 5 days	2.8 years	plasma 25(OH)D concentration 7 days after oral administration of study drug, plasma levels of the antimicrobial peptide cathelicidin (LL37), hospital LOS, SOFA score, duration of mechanical ventilation, hospital mortality, mortality at 12 weeks and hospital acquired infection	[61]
Beer2007	2007	J Clin Oncol	USA	250(125/125)	250(250/0)	69.0	NA	male patients with advanced biopsy proven alcoholic cirrhosis aged below 65 (age range, 32 to 61), with no previous history of corticosteroid, anticonvulsant, or vitamin D intake and no renal disease	vitamin D2(50,000 IU p.0.) two to three times weekly or 25-OH-D (20 to 50 mg p.0.) daily as required to attain normal serum 25-OH-D levels	no supplementation	1 year	serum 25-OH-D levels, bone density	[85]
Berggren	2007	Osteoporos Int	Sweden	199(102/97)	199(51/148)	82.2±6.3	NA	hemodialysis patients with 25(OH)D levels <=32 ng/ml	oral ergocalciferol, 50,000 IU weekly	placebo(details not report)	3.4 years	the achievement of vitamin D sufficiency (25[OH]D .32 ng/ml) at the end of the 12-week treatment period and survival	[146]
Broe	2007	J Am Geriatr Soc	USA	124（99/25）	124(34/90)	88.8±6.2	19.48±13.95	patients in the predialysis phase of chronic renal failure aged below 70 years	a steady low dose of calcitriol (Rocaltrol; Hoffmann-La Roche, 0.25 pg/day) plus calcium acetate (0.75-1.5 g/daily)	placebo plus calcium acetate (0.75-1.5 g/daily)	1 year	BMD	[47]
Burleigh	2007	Age Ageing	UK	205（101/104）	205(84/121)	83.0±7.6	10.80	patients aged between 18 and 75 years being on maintenance hemodialysis for a duration of 3 months or more, in a stable clinical condition(no hospitalization in the previous 3 months), with an iPTH level between 150 and 800 pg/ml, a Calcium X Phosphors product of >50 mg2/dL2 and serum vitamin D level of <30 ng/ml	200.000 IU of cholecalciferol, orally, once monthly, in addition to their routine therapy, for a 3 months’ duration	oral placebo taken with the exact same regimen, for a 3 months’ duration	0.25 years	serum 25-hydroxy vitamin D (25(OH)D), fetuin-A, fibroblast growth factor (FGF-23), osteoprotegerin(OPG), calcium, phosphorus, their product (CaXP) and intact parathyroid hormone (iPTH) levels	[48]
Lyons	2007	Osteoporos Int	UK	3440（1725/1715）	3440(816/2624)	84.0±7.53	NA	patients with rheumatoid arthritis	calciferol was given in a dose of 100 000IU per day for 1 year	placebo(details not report)	2 years	objective and subjective improvement, objective and subjective deterioration, the mean values for sedimentation rate and axglobulin, the consumption of analgesics and antiinflamm atory medicines and after 1 year morning stiffness	[67]
Attia2008	2008	Clin Cancer Res	USA	68(35/33)	68(68/0)	71.0	NA	children aged<=14 years with vitamin D deficiency (VDD) and sepsis	receiving 3 mL of 5% glucose containing 150,000 IU of cholecalciferol(Xinyi, Shanghai, China), even if the diet had been suspended or their symptoms has been resolved	receiving the 3mL of 5% glucose	NA	serum concentrations of 25OHD, angiotensin-II (Ang-II), interleukin-6 (IL-6), and tumor necrosis factor-a (TNF-a), The cardiovascular Sequential Organ Failure Assessment (cv-SOFA) score, septic shock incidence, duration of ventilation and mortality	[83]
Bjorkman	2008	Age Ageing	Finland	218（150/68）	218(40/178)	84.5	12.95±11.70	adult patients with stage 5D CKD	a total of 600,000 IU vitamin D3 (cholecalciferol)	placebo manufactured by Bio-Tech Pharmacal Inc	0.0625 years	changes in 25(OH) D, 1,25(OH)2D, PTH, calcium, phosphorus, and alkaline phosphatase	[45]
Prince	2008	Arch Intern Med	Australia	302（151/151）	302(0/302)	77.2±4.6	17.9±5.1	patients with an anticipated stay in the intensive care unit (ICU) of more than 10 days	intravenous bolus of 200 μg 25OHD followed by daily infusion of 15 μg 25OHD for 10 days	placebo(details not report)	10 days	parameters of vitamin D, bone and mineral metabolism, innate immune function, ICU length of stay and mortality	[74]
Zhu	2008	J Clin Endocrinol Metab	Australia	80（39/41）	80(0/80)	75.1±2.8	33.7±14.9	emergently admitted neurocritical care patients with vitamin D deficiency(≤ 20 ng/ml)	a single dose of vitamin D3(cholecalciferol 540,000IU orally; 6.5ml total[Ddrops 2000IU/drop])	placebo(details not report)	1.4 years	hospital length of stay (LOS), intensive care unit (ICU) LOS, repeat vitamin D levels, patient complications and patient disposition	[82]
Wejse	2009	Am J Respir Crit Care Med	Denmark	365(187/178)	365(222/143)	37.5±13.5	38.4±11.2	community-dwelling ambulant women aged over 70 years	oral cholecalciferol 150,000 IU every 3 months	three placebo capsules identical in appearance to the cholecalciferol capsules at their clinic visits at baseline, 3 months, and 6 months	0.75 years	falls and fractures	[129]
de Zeeuw	2010	Lancet	Netherlands	188(95/93)	188(129/59)	64.5	20.6	All eligible adult patients aged 18 to 80 years of either sex diagnosed to have sepsis based on sepsis 3 definition were considered for inclusion in the study.	The patients in the intervention group received vitamin D3 540,000 units dissolved in 45 mL of milk.	The placebo group received 45 mL of milk.	0.25 years	The primary outcome was the ICU length of stay, and secondary outcomes were 90-day mortality, hospital length of stay, duration of mechanical ventilation, duration of vasopressor requirement, change in procalcitonin level from baseline to day 5, change in sequential organ failure assessment (SOFA) score from baseline to day 5, and change in 25-(OH)-cholecalciferol level from baseline to day 5 ass…	[95]
Karkkainen	2010	Osteoporos Int	Finland	603(290/313)	603(0/603)	67.4±2.0	NA	adults with CF during an acute pulmonary exacerbation	oral vitamin D3 given as a single dose of 250,000 International Units (IU) within 72 h of hospital admission for an acute pulmonary exacerbation, followed by 50,000 IU of vitamin D3 taken orally every other week starting at 3 mo after random assignment	oral placebo within 72 h of hospital admission for an acute pulmonary exacerbation, followed by an identically matched placebo pill taken orally every other week starting at 3 mo after random assignment	1 year	the composite endpoint of the time to next pulmonary exacerbation or death within 1 year, circulating concentrations of the antimicrobial peptide cathelicidin and recovery of lung function as assessed by the percentage of predicted forced expiratory volume in 1 s (FEV1%)	[58]
Salovaara	2010	J Bone Miner Res	Finland	3195（1586/1609）	3195(0/3195)	67.4±1.9	49.5±18.2	adult patients(aged 18-65 years) undergoing valve replacement surgery	alfacalcidol 2 mg/d started 48 h before surgery and continued throughout the hospital stay	placebo(details not report)	0.8 years	lengths of stay (LOS) in the intensive care unit (ICU) and in the hospital, the prevalence of postoperative hospitalacquired infections, cardiac complications, and in hospital mortality	[76]
Sanders	2010	JAMA	Australia	2256（1131/1125）	2256(0/2256)	76.0	24.0	critically ill adult patients and mechanically ventilated patients	a single intramuscular vitamin D 300,000 IU	placebo(details not report)	28 days	total serum antioxidant capacity, change of vitamin D level, ICU outcome(duration of hospitalization, mechanical ventilation and mortality), SOFA score, CPIS score, TAC score	[77]
Witham	2010	Circ Heart Fail	UK	105(53/52)	105(69/36)	79.7±5.7	10.8±4.7	patients with progressive metastatic androgen-independent prostate cancer and adequate organ function	weekly docetaxel 36 mg/m2 intravenously for 3 weeks of a 4-week cycle combined with 45 g DN-101 taken orally 1 day before docetaxel	weekly docetaxel 36 mg/m2 intravenously for 3 weeks of a 4-week cycle combined with placebo taken orally 1 day before docetaxel	0.5 years	prostate-specific antigen (PSA) response within 6 months of enrollment	[142]
Martineau	2011	Lancet	UK	126(62/64)	126(98/28)	30.6	10.4±9.6	older community-resident adults	monthly doses of vitamin D3 (100,000 IU or 2.5mg)	identical placebo (Tishcon Corporation, Westbury, NY) monthly	2 years	change in lumbar spine BMD	[122]
Scher2011	2011	J Clin Oncol	USA	931(467/464)	931(931/0)	70.6	NA	postmenopausal women aged 51-82 years from 40 U.S. clinical centers	500 mg of elemental calcium as calcium carbonate combined with 200IU of vitamin D 3 (GlaxoSmithKline. Pittsburgh, PA) twice daily, totaling 1,000 mg of elemental calcium and 400 IU of vitamin D	identical-appearing placebo tablet twice daily	7 years	Total, CVD, Cancer, and Other Mortality	[86]
Alvarez	2012	Am J Clin Nutr	USA	46(22/24)	46(42/4)	62.5±9.7	29.5±8.3	people older than 18 years old with no medications or disorders that would affect vitamin D metabolism. Vitamin D deficiency/insufficiency (25[OH]D3 concentration of <30 ng/mL) Ability and willingness to give informed consent and comply with protocol requirements	The participants received a bottle containing 30 capsules of 25(OH)D3 in their first visit and then again 30 days later. The dose of 25(OH)D3 was 25μg administered orally once daily.	The participants received a bottle containing 30 capsules of placebo in their first visit and then again 30 days later.	0.25 years	1. Severity of COVID-19 (SARS-CoV-2) infection: percentage of mild, moderate, and severe forms of COVID-19 based on the World Health Organization criteria 2. Length of stay in the hospital: days from admission to discharge from the hospital 3. Oxygen support: percentage of patients with COVID-19 who need oxygen support 4. Death: rate of death due to COVID-19 during the study 5. Lymphocyte count a…	[90]
Avenell	2012	J Clin Endocrinol Metab	UK	2675（1343/1332）	2675(411/2264)	77.0±6.0	NA	hospitalized patients with COVID-19 who were mederately to severely ill at the time of enrollment	a single oral dose of 200 000IU of vitamin D3 dissolved in a 10mL peanut oil solution	10mL of a peanut oil solution	0.25 years	the length of stay(defined as the time from the date of randomization to hospital discharge), mortality during hospitalization, the number of patients admitted to the intensive care unit, the number of patients who required mechanical ventilation, the duration of mechanical ventilation, the serum levels of 25-hydroxyvitamin D, total calcium, creatinine and C-reactive protein	[84]
Glendenning	2012	J Bone Miner Res	Australia	686(353/333)	686(0/686)	76.7±4.1	32.3±11.1	adult patients (>18 years old) diagnosed with ventilator-associated pneumonia(VAP)	an intramuscular vitamin D (300000 U) injection	an injection with the same dosage containing the exact formulation except for the vitamin D active ingredient	0.8 years	the effect of vitamin D administration on the selected markers, IL-6, CRP, plasma level of vitamin D, patients' mortality	[54]
Grossmann	2012	Dermatoendocrinol	USA	30(15/15)	30(17/13)	26.6±24.7	29.7±3.5	frail older people	a single oral dose of six 1.25-mg calciferol (300,000 IU) tablets	placebo(details not report)	2.4 years	physical health, falls, physical performance and self-related function	[118]
Lehouck	2012	Ann Intern Med	Belgium	182(91/91)	182(145/37)	68.0±8.5	20.0±11.5	community-dwelling ambulatory women aged >65 years with vitamin D insufficiency	a combination tablet containing calcium carbonate 500 mg and vitamin D 3 400 IU taken twice daily	matching placebo tablet	1 year	adverse events	[120]
Marckmann	2012	Nephrol Dial Transplant	Denmark	54(27/27)	52(39/13)	69.5	14.0	community-dwelling elderly	1 mg of alfacalcidol for 36 weeks	1 mg of matched placebo daily for 36 weeks	3 years	falls, iPTH serum levels	[100]
Punthakee	2012	Diabetologia	Canada	1221(607/614)	1221(722/499)	66.6±6.5	NA	hemodialysis patients with 25(OH)D levels<=24 ng/ml (<=60 nmol/L)	10 ml of an oral solution of medium chain triglyceride containing 50,000 IU of cholecalciferol was taken weekly for the first 8 weeks, followed by monthly doses for the remaining 4 months of the study	an indistinguishable medium chain triglyceride placebo, to be taken weekly for the first 8 weeks, followed by monthly doses for the remaining 4 months of the study	0.5 years	muscle strength, functional capacity, laboratory parameters, pulse wave velocity (PWV), and health-related quality of life (HRQOL)	[153]
Thadhani	2012	JAMA	USA	227(115/112)	227(158/69)	65.0±11.5	NA	nursing home residents	5 ml ordinary cod liver oil daily	5 ml cod liver oil daily in which vitamin D had been removed	2 years	fractures and deaths	[109]
Wasse	2012	Am J Clin Nutr	USA	52(25/27)	50(32/20)	50.6±13.6	16.2±7.2	residents with serum 25-hydroxyvitamin D levels between 25 and 90 nmol/L	Vitamin D supplementation (ergocalciferol, initially 10,000 IU given once weekly and then 1,000 IU daily) for 2 years. All subjects received 600 mg of elemental calcium daily as calcium carbonate	having placebo for 2 years. All subjects received 600 mg of elemental calcium daily as calcium carbonate	2 years	falls and fractures	[111]
Delanaye	2013	Nephrol Dial Transplant	Belgium	43(22/21)	43(30/13)	74.1±10.6	12.0±5.5	Adults who were 18 years of age or older, on long term hemodialysis for 90 days or more, with serum parathyroid hormone (PTH) levels 2- to 9-fold above the upper limit of normal and vitamin D insufciency (circulating levels of 25-hydroxy vitamin D less than 30 ng/ml, including patients with vitamin D defciency-levels<15ng/ml)	Participants assigned to the calcifediol group were prescribed 40 mcg administered by dialysis staf at the end of each dialysis session three times per week	placebo	NA	The primary outcome was a composite of nonfatal myocardial infarction, nonfatal stroke, and death from any cause excluding trauma. The secondary outcomes were the individual components of the primary composite outcome, cardiovascular and non-cardiovascular mortality, fatal myocardial infarction, fatal stroke, normalization of circulating levels of calcifediol (at least one measurement>30 ng/ml), …	[94]
Hewitt	2013	Clin J Am Soc Nephrol	Australia	60(30/30)	60(29/31)	63.5	17±5	community-dwelling adults aged between 65-85 years old	100 000 IU oral vitamin D3 (cholecalciferol) supplementationevery four months over five years(15 doses in total)	100 000 IU oral matching placebo every four months over five years(15doses in total)	5 years	frracture incidence, mortality, health events incidence, bone heel ultrasound attenuation, velocity of sound, and concentrations of serum vitamin D and parathyroid hormone level	[98]
Salahuddin	2013	BMC Infect Dis	Saudi Arabia	259(132/127)	259(141/118)	28.0±13.6	21.7±9.5	female residents aged 65 years or older	daily 800IU of vitamin D and 1000mg of calcium	no treatment	3 years	fractures, BMD	[125]
Witham	2013	JAMA Intern Med	UK	159(80/79)	159(82/77)	76.8±4.7	18±6	critically ill patients with severe sepsis or septic shock, and presence of an arterial or central venous catheter (for blood drawing)	a single dose of calcitriol (2 mg intravenously)	an identically appearing equal volume of saline (2 ml)	1 year	plasma cathelicidin protein levels assessed 24hours after study drug administration, leukocyte cathelicidin mRNA expression, plasma cytokine levels(IL-10, IL-6, tumor necrosis factor-a, IL-1b, and IL-2), and urinary kidney injury markers	[81]
Amrein	2014	JAMA	Australia	475(237/238)	475(309/166)	64.6±14.8	13.1±4.2	healthy postmenopausal women, 58 to 67 years of age	daily supplement consisting of 1000 mg of elementary calcium (calcium carbonate) together with 14 mg (560 IU) of vitamin D3 (cholecalciferol) contained in two tablets	placebo(details not report)	2 years	BMD, serum calcium, serum phosphate and serum intact PTH	[130]
Leaf	2014	Am J Respir Crit Care Med	USA	67(36/31)	67(37/30)	63.4	NA	patients with systolic heart failure aged 70 years with 25-hydroxyvitamin D levels 50 nmol/L (20 ng/mL)	100 000 U of oral vitaminD2 or at baseline and 10 weeks	placebo at baseline and 10 weeks	3.7 years	6-minute walk distance, quality of life (Minnesota score), daily activity	[136]
Li	2014	PLoS One	USA	96(62/34)	96(56/40)	59.7	13.3	postmenopausal women aged 51-82 years from 40 U.S. clinical centers	500 mg of elemental calcium as calcium carbonate combined with 200IU of vitamin D 3 (GlaxoSmithKline. Pittsburgh, PA) twice daily, totaling 1,000 mg of elemental calcium and 400 IU of vitamin D	identical-appearing placebo tablet twice daily	7 years	Total, CVD, Cancer, and Other Mortality	[99]
Martineau	2014	Lancet Respir Med	UK	240(122/118)	240(144/96)	64.7±8.6	22.6±18.8	community-dwelling people aged 65 years or older	daily supplementation with vitamin D3 4000 IU (100 μg), 2000 IU (50 μg) for 1 year	placebo(details not report)	1 year	biochemical markers of vitamin D status (plasma 25-hydroxy-vitamin D [25[OH]D], parathyroid hormone [PTH], calcium and alkaline phosphatase), cardiovascular risk factors and tests of physical function	[123]
Massart	2014	Am J Kidney Dis	Belgium	55(26/29)	55(34/21)	64.1±12.3	17.8±7.3	men and women volunteers over 69 years old without known diseases	0.25 ng 1,25-(OH)2D3, orally, twice per day for 6 months	identical placebo for 6 months	0.5 years	muscle strength	[101]
Wang	2014	J Am Soc Nephrol	China	60(30/30)	60(32/28)	61.5±10.5	NA	healthy adluts living in southwestern Germany (latitude, 49.5° N)	oral cholecalciferol (500 IU/day) and calcium (500 mg/day) during the winter months of year 2 (October–April)	no supplements	2 years	changes in calciotropic hormones [serum 25(OH)D, 1,25(OH)2D, and parathyroid hormone], markers of bone formation (serum bone-specific alkaline phosphatase) and of bone resorption (urinary pyridinoline and deoxypyridinoline), and changes in lumbar spine and femoral neck BMD	[110]
Wasse	2014	J Vasc Access	USA	52(25/27)	52(35/17)	51.1±13.2	16.8±6.5	adults aged 50 years or older without prior cardiovascular disease, cancer, or atrial fibrillation	vitamin D3 (2000 IU/d)	placebo(details not report)	6 years	atrial fibrillation incidence	[112]
Bhan	2015	Clin J Am Soc Nephrol	USA	72(36/36)	72(54/18)	56±17	21.9±6.9	patients with COVID-19	orally received vitamin D3 supplements either prior to hospitalization(systematically noted from the primary care physicians’ prescriptions and/or sought by questioning the patients and their relatives) and/or during hospitalization and/or at hospital discharge. Bolus included either 50,000 IU vitamin D3 per month, or 80,000 IU or 100,000 IU or 200,000 IU vitamin D3 every 2–3 months. One patient …	had not received any vitamin D supplements prior to or following the diagnosis of COVID-19	0.25 years	3-month all-cause mortality	[91]
Daley	2015	Lancet Infect Dis	Canada	247(121/126)	247(189/58)	42.7±14.7	30.7±24.0	community-dwelling ambulant older women aged 70 to 90 years living in Perth, Australia (latitude, 32°S), with a serum 25-hydroxyvitamin D concentration of less than 24.0 ng/mL and a history of falling in the previous year	1000 IU/d ergocalciferol and 1000 mg/d calcium citrate	placebo and 1000 mg/d calcium citrate	1 year	falls	[115]
Merino	2015	Ther Apher Dial	Spain	94(47/47)	94(66/28)	66.4±14.2	17.8±7.9	elderly hospital patients	9000 units vitamin D2	a similar number of tablets of identical appearance containing lactose	0.75 years	ADL scores, physical capabilities	[103]
Quraishi	2015	Crit Care Med	USA	30(20/10)	30(18/12)	63.7	17	patients receiving maintenance hemodialysis with serum intact parathyroid hormone levels less than or equal to 180 pg/mL	0.5 μg of oral alfacalcidol per day	treatment without vitamin D receptor activators	7.75 years	includingmyocardial infarctions, hospitalizations for congestive heart failure, stroke, aortic dissection/rupture, amputation of lower limb due to ischemia, and cardiac sudden death; coronary revascularization; and leg artery revascularization during 48months of follow-up, all-cause death	[139]
Tukvadze	2015	Am J Clin Nutr	USA	199(100/99)	199(127/72)	33.2±11.6	NA	ambulatory postmenopausal African American women not receiving hormone therapy	20 μg/d of oral vitamin D3 at frist, after 24 months, the dose of vitamin D3 was raised to 50 μg/d	placebo(details not report)	3 years	BMD, calcium, PTH, 25-OHD, 1,25 dihydroxyvitamin D [1,25 (OH)2D], osteocalcin, and CrossLaps (C-terminal telopeptide of type 1 collagen; Nordic Bioscience Diagnostics, Herlev, Denmark)	[128]
Uusi-Rasi	2015	JAMA Intern Med	Finland	409（204/205）	409(0/409)	74.2±3.0	26.9±7.2	critically ill, vitamin D–deficient adult patients who had one or more acute risk factors for death or lung injury that contributed directly to the need for ICU admission(pneumonia, sepsis, shock, mechanical ventilation for acute respiratory failure, aspiration, smoke inhalation, pancreatitis, or lung contusion)	a single enteral(administered orally or through a nasogastric or orogastric tube) dose of 540,000 IU of vitamin D3, in liquid form, administered within 2 hours after randomization	a single enteral(administered orally or through a nasogastric or orogastric tube) dose of 540,000 IU of matched placebo, in liquid form, administered within 2 hours after randomization	1.5 years	90-day all-cause, alllocation mortality in the primary analysis population, hospital length of stay to day 90, health care facility length of stay to day 90, proportions of patients alive and at home (previous level of care) at day 90, ventilator-free days to day 28, time to death to day 90, quality of life to day, total and ionized calcium levels to day 14, incident kidney stones to day 90 and f…	[80]
Arden	2016	Osteoarthritis Cartilage	UK	474(237/237)	474(185/289)	64±8	20.7±8.5	patients with early CKD(stages 2-3) aged 18–90 y and had an estimated glomerular filtration rate (eGFR) of <90 mL * min^(-1) * 1.73 m^(-2)	oral cholecalciferol (vitamin D group; 50,000 IU/wk for 12 wk followed by 50,000 IU every other week for 40 wk)	matching placebo (Tischon)	1 year	vitamin D status, PTH concentrations, blood pressure, FGF23 and other serum analytes	[145]
Han	2016	J Clin Transl Endocrinol	USA	30(20/10)	30(19/11)	63.5±17.3	21.5±9.3	healthy postmenopausal women	500 mg of elemental calcium as calcium carbonate with 200 IU of vitaminD3 twice daily (1000 mg of elemental calcium and 400 IU of vitamin D3)	placebo(details not report)	8.4 years	the incidence of invasive colorectal cancer, the frequency of colorectal-cancer, abdominal symptoms	[132]
Jin	2016	JAMA	Australia	413(209/204)	413(205/208)	63.2±7.1	21.5±6.0	patients with type 2 diabetes and albuminuria who were receiving angiotensin-converting enzyme inhibitors or angiotensin receptor blockers	2 μg/day paricalcitol	placebo(details not report)	0.5 years	the percentage change in geometric mean urinary albumin-to-creatinine ratio	[149]
Jorde	2016	J Clin Endocrinol Metab	Norway	511(256/255)	511(314/197)	62.1±8.7	24.2±8.7	patients aged 18-81 with mild to moderate chronic renal failure (creatinine clearance 15-50 ml/mi) and with no clinical, biochemical, or radiographic evidence ofbone disease	the starting dose for alfacalcidol was 0-25 ,ug daily as a single morning dose, and doses were adjusted between 0-25 ,ug every other day to 1 μg a day in order to maintain serum calcium concentration at the upper limit of the normal laboratory reference range. Treatment was continued for two years or until the patient required dialysis.	placebo(details not report)	2 years	quantitative histology of bone, renal function	[152]
Vosoghinia	2016	Razavi International Journal of Medicine	Iran	68(34/34)	68(60/8)	42.4±10.8	22.5±14.1	adult maintenance hemodialysis patients with 25(OH)D levels<30 ng/mL	Cholecalciferol, 25,000 IU, per week orally 13 weeks, then 26 weeks of individualized cholecalciferol prescription based on NKF-KDOQI (National Kidney Foundation–Kidney Disease Outcomes Quality Initiative) guidelines	orally placebo for 13 weeks, then 26 weeks of individualized cholecalciferol prescription based on NKF-KDOQI (National Kidney Foundation–Kidney Disease Outcomes Quality Initiative) guidelines	0.8 years	the percentage of patients with 25(OH)D levels>=30 ng/mL at 13 weeks, the percentage of patients with normal calcium, phosphorus, intact parathyroid hormone (iPTH) blood levels and the incidence of hypercalcemia and hypervitaminosis D	[156]
Witte	2016	J Am Coll Cardiol	UK	53(26/27)	53(43/10)	71.6±9.59	18.3±11.1	patients with Metastatic, Androgen-Independent Prostate Cancer	taking 10 μg (i.e., four capsules of 2.5 μg) of doxercalciferol orally on days 1 to 28	taking placebo (equal in weight to, and containing only the inactive ingredients found in, the doxercalciferol capsules), orally on days 1 to 28	1.5 years	prostate-specific antigen (PSA) response, progression-free survival, overall survival, objective response, toxicity, survival	[143]
Ganmaa	2017	Am J Respir Crit Care Med	USA	390(190/200)	390(256/134)	33.1	3.4±4.8	residents without known diseases	1000IU/d vitamin D3	placebo(details not report)	1 years	laboratory values change(serum calcium, phosphorus, creatinine, aspartate aminotransferase and alkaline phosphatase), bone fractures, interruptions of treatment, and deaths	[117]
Hin	2017	Osteoporos Int	UK	305（204/101）	305(155/150)	71.7±6.0	24.7±1.9	treatmentnaive patients who were sputum-smear positive, HIV negative, and had pulmonary tuberculosis	four doses of tasteless, odourless 2·5 mg vitamin D3 oil(100 000 IU per dose) orally, once every 2 weeks for 8 weeks, given by direct observation by study personnel, starting with the fi rst dose of tuberculosis treatmentplus standard category one tuberculosis treatment according to Indian national guidelines	identical Miglyol oil plus standard category one tuberculosis treatment according to Indian national guidelines	1.7 years	the time to sputum culture conversion (time to first negative smear), the time to culture conversion, time to smear conversion, proportion of patients who had positive cultures at 56 days, Karnofsky performance status and body-mass index (BMI) at 56 days, rate of rise in time to detection in culture, 25 hydroxyvitamin-D concentration at day 180, the incidence of hypercalcaemia, rate of serious ad…	[56]
Lappe	2017	JAMA	USA	2303(1156/1147)	2303(0/2303)	65.2±7.0	32.8±10.5	patients with the COPD stages of II-IV according to the GOLD report (post-bronchodilator ratio of FEV1 FVC <0.7 and FEV1<80% predicted)	a single intramuscular injection of 300,000IU of vitamin D(25-hydroxycholecalciferol)	a single intramuscular injection of placebo	0.25 years	inflammation resolution dynamics, the length of hospital stay (LOS) and 30-day mortality rates	[62]
Lewis	2017	J Am Geriatr Soc	USA	130（66/64）	130(130/0)	72.4±6.8	22.9±5.1	patients had fragility fracture within the last 10 years and aged at least 70 years	daily vitaminD3 (800 IU), calcium (1000 mg), or both for 24–62 months	daily placebo for 24–62 months	8.2 years	All-cause mortality, vascular disease mortality, cancer mortality, and cancer incidence	[65]
Reid	2017	J Intern Med	New Zealand	452（228/224）	452(287/165)	68.8±6.7	NA	consecutive patients hospitalized with COVID-19 infection, clinical picture of acute respiratory infection, confirmed by a radiographic pattern of viral pneumonia and by a positive SARS-CoV-2 PCR with CURB65 severity scale (recommending hospital admission in case of total score > 1)	receiving best available therapy the same standard care, (per hospital protocol), of a combination of hydroxychloroquine (400 mg every 12 h on the first day, and 200 mg every 12 h for the following 5 days), azithromycin (500 mg orally for 5 days) with oral calcifediol(0.523mg) plus continuing oral calcifediol (0.266 mg) on day 3 and 7, and then weekly until discharge or ICU admission	receiving best available therapy the same standard care, (per hospital protocol), of a combination of hydroxychloroquine (400 mg every 12 h on the first day, and 200 mg every 12 h for the following 5 days), azithromycin (500 mg orally for 5 days) with no supplementation	5 days	the rate of ICU admission and deaths	[75]
Scragg	2017	JAMA Cardiol	New Zealand	5108(2558/2550)	5108(2969/4253)	65.9±8.3	25.3±9.5	critically ill adult white patients with vitamin D deficiency ( 20 ng/mL)	vitamin D3[a loading dose of 540 000 IU of vitamin D3 dissolved in 45 mL of oleum arachidis (Oleovit D3 [containing 180 000 IU of vitaminD3 in 15mLof oleum arachidis per bottle], Fresenius Kabi) either orally or via feeding tube] was given orally or via nasogastric tube once at a dose of 540 000 IU followed by monthly maintenance doses of 90 000 IU for 5 months	placebo(45 mL of oleum arachidis) was given orally or via nasogastric tube once at a dose of 540 000 IU followed by monthly maintenance doses of 90 000 IU for 5 months	2.3 years	hospital length of stay, length of ICU stay, the percentage of patients with 25-hydroxyvitamin D levels higher than 30 ng/mL at day 7, hospital mortality, and 6-month mortality	[78]
Zittermann	2017	Eur Heart J	Germany	400(199/201)	400(332/68)	54.995	16.3	patients with metastatic castration-resistant prostate cancer	45 g DN-101, 36 mg/m2 docetaxel, and 24 mg dexamethasone weekly for 3 of every 4 weeks	5 mg prednisone twice daily with 75 mg/m2 docetaxel and 24 mg dexamethasone every 3 weeks	0.975 years	overall survival	[144]
Manson	2018	N Engl J Med	USA	25871(12927/12944)	25871(12786/13085)	67.1±7.1	NA	elderly women after hip fracture	a single injection of 300,000 units of vitamin D2 [ergocalciferol]	no treatment	1 year	biochemical outcomes(serum calcium, serum PTH, 25(OH)D, hypovitaminosis D), bone mineral density, mortality, falls, mobility at 3 months	[68]
Miri/Koucheck	2018	Iran J Pharm Res	Iran	40(22/18)	40(27/13)	53.8±22.2	NA	heart failure patients with 25OHD levels <75 nmol/L	4000 IU vitamin D3 daily	placebo(details not report)	3 years	all-cause mortality, hospitalization, resuscitation, mechanical circulatory support (MCS) implant, high urgent listing for heart transplantation, heart transplantation, and hypercalcaemia	[137]
Miroliaee/Salamzadeh	2018	J Crit Care	Iran	51(26/25)	51(32/19)	57.2±19.8	18.3±5.6	home-dwelling women 70 to 80 years old with at least 1 fall during the previous year, no use of vitamin D supplements, and no contraindication to exercise	vitamin D 800IU/d	placebo(details not report)	2 years	falls, bone density, physical functioning (muscle strength, balance, and mobility), and vitamin Dmetabolism	[124]
Owusu	2018	J Am Geriatr Soc	USA	260(130/130)	260(0/260)	68.2±4.9	21.5±6.5	adult patients (age: 18–65 years) with an expected need of mechanical ventilation for at least 48 hours and at least 7 days’ stay in the ICU, patients with a 25(OH)D serum level between 10 and 30 ng/mL, no contraindication for enteral feeding, no acute or chronic renal failure, and a Glasgow Coma Scale (GCS) score 9	50,000 IU pearl cholecalciferol daily for 6 days or 1 intramuscular injection of 300,000 IU of cholecalciferol	no supplementation	0.8 years	duration of mechanical ventilation, body composition and biochemical biomarkers	[72]
Scragg2018	2018	JAMA Oncol	New Zealand	328(165/163)	328(218/110)	65.9±8.3	26.5±9.0	Confrmed COVID-19 patients above the age of 18 years with hypovitaminosis D (vit.D level below 30 ng/ml) and mild to moderate illness (SpO2>90%) as per the revised guidelines for COVID-19 issued by the Directorate General of Health Services, Government of India on 31-03-2020 were included	adjunctive Pulse D therapy (60,000 IUs of vit.D in the form of aqueolnano solution (Deksel) per day for 8 days for subjects with body mass index (BMI) of 18–25 and 10 days for subjects with BMI>25) along with the routine standard treatment for COVID-19	standard treatment for COVID-19 alone	0.08 years	the levels of all the measured inflammatory markers	[87]
Shoji	2018	JAMA	Japan	188(103/85)	188(113/75)	65	NA	long-term inpatients age over 65 years, chronically impaired mobility, stable general condition, and no known present disease (except osteoporosis) or medication (vitamin D supplements, glucocorticoids, antiepileptics, etc.) affecting calcium or bone metabolism.	treatment groups of I-III, each receiving 0 IU, 400 IU and 1200 IU cholecalciferol per day, respectively. In case of inadequate consumption of dairy products, patients received a daily calcium substitution of 500 mg	placebo(details not report)	0.5 years	plasma concentrations of 25-hydroxyvitamin D (25-OHD), intact parathyroid hormone (PTH), aminoterminal propeptide of type I procollagen (PINP), a marker of bone formation, and carboxy-terminal telopeptide of type I collagen (ICTP), a marker of bone resorption	[108]
Dastan	2019	COPD	Iran	70(35/35)	70(60/10)	63.8±8.0	10.9±3.5	community-dwelling women, aged 70 years or older, considered to be at high risk of fracture	500 000 IU of cholecalciferol	placebo(details not report)	5 years	falls and fractures	[116]
Ginde	2019	N Engl J Med	USA	1059(531/528)	1059(600/459)	55.5±16.3	11.1±4.8	nonosteoporotic early postmenopausal women from the Kuopio Osteoporosis Study	Vit D3 (300 IU cholecalciferol) plus 93 mg Ca21/day, no intake during June-August (D-Calsor, Orion Ltd., Finland), the Vit D3 dosage was lowered to 100 IU/day after 4 yr of treatment because of adverse lipid changes noticed during the first years of the trial	calcium lactate (500 mg/day, equivalent to 93 mg Ca21/day; Calcium Lactate, Rohto Ltd., Finland).	5 years	BMD(lumbar spine, femoral neck)	[131]
Hasanloei	2019	Nutr Clin Pract	Iran	72(48/24)	72(40/32)	47.7±14.0	17.6±3.8	healthy postmenopausal African American women aged 65 and older	vitamin D3 (2,400 IU, 3,600 IU, or 4,800 IU) or placebo, administered in 1 tablet daily, depending on study group placement. Doses depended on serum 25(OH)D levels at that visit and were adjusted to achieve and maintain a serum level of 30 ng/mL, with a total of 1,200 mg calcium per day	placebo with a total of 1,200 mg calcium per day	3 years	MMSE score	[133]
Tangpricha	2019	Am J Clin Nutr	USA	91(16/45)	91(50/41)	28.8±7.9	27.0±10.9	ambulatory postmenopausal women	daily cholecalciferol 800 IU + calcium 1,000mg for 3 years	neither supplementation nor placebo	3 years	BMD, serum 25(OH)D level, adverse events	[127]
Urashima	2019	JAMA	Japan	417(251/166)	417(276/141)	65.7	NA	Australians aged 60 years or older	receiving one oral gel capsule of 60000IU vitamin D3 once a month for 5 years	receiving one oral gel capsule of placebo once a month for 5 years	5.7 years	all-cause mortality	[88]
Alshahawey	2020	Nutr Metab Cardiovasc Dis	Egypt	60(30/30)	60(31/29)	47.04±11.53	18.3	Patients included in the study were elderly type 2 diabetes adults with age more than 60 years males and females having deficient serum vitamin D levels (less than 20 ng/mL).	Vitamin D was scheduled to be given in a dose of 200.000 units intramuscularly once as a single dose during the period of the study	matched placebo (normal saline)	0.125 years	mortality within 6 weeks of the diagnosis of COVID-19. Clinical, laboratory, treatment, and outcome data were recorded after 6 weeks of follow-up.	[89]
Castillo	2020	J Steroid Biochem Mol Biol	Spain	76(50/26)	76(45/31)	53.0±10.3	NA	elderly women without known diseases	400IU vitamin D3 per day	placebo(details not report)	2 years	bone mineral density of both hips (femoral neck and trochanter) , the distal radius, biochemical markers of bone turnover	[114]
Ingels	2020	Horm Metab Res	Belgium	24(11/13)	24(19/5)	54.8±15.2	7.9	healthy postmenopausal women 55 years or older	2000 IU/d of vitamin D3 and 1500mg/d of calcium	placebo(details not report)	4 years	the incidence of all-type cancer (excluding nonmelanoma skin cancers)	[134]
Karsy	2020	J Neurosurg	USA	267(134/133)	267(115/152)	54.0±17.2	14.3±4.4	patients with CHF due to LVSD and vitamin D deficiency (25(OH) vitamin D3 <50nmol/L (<20ng/mL)	vitamin D3 supplementation (4000IU (100μg) 25(OH)D3 daily)	matching non-calcium-based placebo	1 year	six-minute walk distance, left ventricular ejection fraction, renal function, serum calcium concentration	[135]
Wang Y	2020	J Int Med Res	China	120(60/60)	120(70/50)	4.0±3.2	12.0±4.4	hemodialysis patients with moderate to severe secondary hyperparathyroidism	Oral 1aD2 was administered at each hemodialysis session, with doses titrated to achieve target iPTH levels of 150 to 300 pg/mL	placebo(details not report)	0.67 years	iPTH levels, serum calcium level and serum P level	[151]
Albert	2021	JAMA	USA	12577（6281/6296）	12577(6188/6389)	66.6	NA	patients who had been receiving maintenance haemodialysis	0.5μg 1,25-(OH)2 vitamin D3	identical placebo capsule	2 years	plasma parathyroid hormone, plasma calcium, plasma phophate, aluminium hydroxide administration, plasma alkaline phosphate, plasma 25-OH vitamin D concentrations	[42]
Anniweiler	2021	Journal of Steroid Biochemistry and Molecular Biology	France	95(67/28)	95(49/46)	88.0±5.5	32.0±17.1	community-dwelling women	1000 IU/d vitamin D2	placebo(details not report)	5 years	Hip BMD, plasma 25-hydroxyvitamin D, biomarkers of bone turnover, PTH, and intestinal calcium absorption	[113]
Bhattacharyya	2021	Indian J Crit Care Med	India	126(63/63)	126(62/64)	43.2±18.3	NA	haemodialysis patients	cholecalciferol (25 000 IU) therapy every 2 weeks	placebo(details not report)	1 year	the variation of serum 25(OH)D levels	[150]
Labib	2021	Medicine (Baltimore)	Egypt	191(93/98)	191(136/55)	2	16.3	nursing home women aged 62-98 years	500 mg calcium (1250 mg calcium carbonate) and 440 IU vitamin D3 twice daily	nothing	2 years	biochemical markers of bone metabolism(calcium, 25-hydroxyvitamin D, PTH, Alkaline phosphatase)	[119]
Maghbooli	2021	Endocrine Practice	Iran	106(53/53)	106(0/106)	49.5±14.0	18.5±8.0	elderly women with normal bone density for their age, aged 65–77 years	calcitriol (0.25 g twice daily)	placebo(details not report)	3 years	the change in bone mineral density of the femoral neck and spine	[121]
Mohanmed	2021	Europeam Review for Medical and Pharmacological Science	Egypt	328(160/168)	328(166/162)	53.2±10.6	21.3±11.3	chronic kidney disease patients with hypovitaminosis D aged >18 years and plasma 25-OHD was <50 nmol/L	taking one capsule containing 40 000 IU of vitaminD3 (corresponding to two capsules of Dekristol® from MIBE, Brehna, Germany) weekly for 8 weeks	taking one capsule contained lactose weekly for 8 weeks	0.17 years	bone mineral metabolism,muscle function, general health, endolithalial and inflammation markers, urinary changes	[155]
Morrone	2021	Journal of Nephrology	Italy	284(143/141)	284(171/113)	66.1±12.9	12.3±6.7	nursing home residents	one of four vitamin D supplement doses (200 IU, 400 IU, 600 IU, or 800 IU) daily	placebo(details not report)	0.4 years	falls	[105]
Naguib	2021	Clin Ther	Egypt	86(45/41)	86(39/47)	43.5±11.1	20.1±10.5	congestive heart failure patients who were ambulatory and were routinely seen at least twice a year	50 g vitamin D3/d plus 500 mg Ca/d	placebo plus 500mgCa/d	0.75 years	concentrations of 25-hydroxyvitamin D, parathyroid hormone, tumor necrosis factor a, interleukin 10	[138]
Obi	2021	Transplant International	Japan	153(76/77)	153(80/73)	51.0±12.0	14.4±5.3	70 years of age and older adults without known diseases	one having one tablet per day that contained vitamin D3, 400 IU	one placebo tablet per day that was identical in appearance and taste to the vitamin tablet	3.5 years	fracture incidence	[106]
Sistanizad	2021	European Journal of Integrative Medicine	Iran	36(20/16)	36(22/14)	60.2±21.6	6.3±2.0	Patients aged 30 to 90 years with cancers of the digestive tract from the esophagus to the rectum, stages I to III	oral supplemental capsules of vitaminD (2000 IU/d)	placebo(details not report)	8 years	relapse-free survival time to relapse or death, overall survival time to death due to any cause	[140]
Soliman	2021	Proceedings of Singapore Healthcare	Egypt	56(40/16)	56(NA/NA)	71.0±4.3	NA	ambulatory institutionalized women	1200 mg of elemental calcium and 800 IU of vitamin D3 given daily either by a sachet of calcium–vitaminD3 fixed combination (Ca–D3 group) or as a sachet of calcium and two tablets of vitamin D3 (Ca+D3 group)	one sachet containing lactose, microcrystalline cellulose and the same excipient as the active treatment and two tablets of vitamin D3 placebo	2 years	changes in biochemical parameters of bone metabolism(calcium, phosphate, bone alkaline phosphatase),BMD, fractures	[126]
Neale	2022	The Lancet Diabetes and Endocrinology	Australia	21315(10662/10653)	NA	NA	47.1±16.4	community-resident adults	Oral vitamin D3 in an initial dose of 200 000 IU, followed a month later by monthly doses of 100 000 IU	placebo soft-gel oral capsules(Tishcon Corporation) for a median of 3.3 years (range, 2.5-4.2 years)	2.7years	CVD events, hypertension	[10]
