# Supplementary material for: The effects of vitamin D on all-cause mortality in different diseases: an evidence-map and umbrella review of 116 randomized controlled trials
Source: Front Nutr. 2023 Jun 22;10:1132528. doi: 10.3389/fnut.2023.1132528 (PMC10325578; doi:10.3389/fnut.2023.1132528)
Supplement: Supplementary file 2 [file Data_Sheet_2.zip › 04 Third Revision-Supplementary Tables/Third Revision-Supplementary Table 2.xlsx]

## Sheet: Sheet1
Supplementary Table 2. Overview of the included meta-analyses/systematic reviews
Ref	Author	Year	population	Results	RR/OR(95%CI)
7	Bjelakovic G	2014	general population, all kinds of health condition	favors vd	all-cause mortality:0.94(0.91,0.98)
8	Bolland MJ	2014	CVD,cancer,general population,musculoskeletal disease, all kinds of health conditions	not associated	all-cause mortality:0.97(0.92,1.01)
9	Zhang Y	2019	general population, CVD, cancer	not associated	all-cause mortality:0.98(0.95,1.02)
18	Nudy M	2020	CVD	not associated	CVD mortality:0.94(0.84,1.06)
19	Barbarawi M	2019	CVD	not associated	all-cause mortality:0.97(0.93,1.02) CVD mortality: 0.98(0.90,1.07)
20	Zittermann A	2014	general population,all kinds of health conditions	favors vd	all-cause mortaity:0.94(0.91,0.98)
21	Elamin MB	2011	CVD	not associated	all-cause mortality:0.96(0.93,1.00)
22	Autier P	2007	general population,all kinds of health conditions	favors vd	all-cause mortality:0.93(0.87,0.99)
23	Haykal T	2019	cancer	favors vd	cancer mortality:0.87(0.79,0.96)
24	Vaughan-Shaw PG	2020	cancer	favors vd	all-cause mortality:0.65(0.36,0.94) cancer mortality:0.76(0.39,1.13)
25	Zhang X	2019	cancer	favors vd	all-cause/cancer mortality:0.87(0.79,0.95)
26	Keum N	2019	cancer	favors vd	all-cause/cancer mortality:0.87(0.79,0.96)
27	Shahvazi S	2019	cancer	not associated	all-cause mortality:1.05(0.81,1.36)
28	Cortés-Jofré M	2020	cancer	not associated	all-cause/cancer mortality:0.91(0.78,1.05)
29	Junarta J	2019	CKD	not associated	NA(systematic review)
30	Palmer SC	2007	CKD	not associated	all-cause mortality:1.34(0.42,4.26)
31	Palmer SC	2009	CKD	not associated	all-cause mortality:1.11[0.24,5.05)
32	Lu RJ	2017	CKD	not associated	all-cause mortality:1.26(0.77,2.05)
33	Peng L	2020	critically ill	not associated	all-cause mortality:0.90(0.74,1.09)
34	Putzu A	2017	critically ill	favors vd	all-cause mortality:0.70(0.50,0.98)
35	Juhász MF	2021	respiratory disease	NA	NA(presenting data of RCT, without merged analysis)
36	Wu H	2018	respiratory disease	not associated	all-cause mortality:1.06(0.65,1.74)
37	Bassatne A	2021	respiratory disease	not associated	all-cause mortality:2.1(0.9,4.8)
38	Pal R	2022	respiratory disease	favors vd	all-cause mortality:0.41(0.20,0.81)
39	Lan S-H	2020	critically ill	not associated	all-cause mortality:0.73(0.46,1.15)
40	Wang T	2019	Chronic Heart Failure(CVD,CKD,T2DM...)	not associated	all-cause mortality:1.11(0.79,1.57)
41	Bjelakovic G	2017	liver	favors vd	all-cause mortality:0.11(0.05,0.24)
